# Supplementary material for: A Cyclen-Functionalized Cobalt-Substituted Sandwich-Type Tungstoarsenate with Versatility in Removal of Methylene Blue and Anti-ROS-Sensitive Tumor Cells
Source: Molecules. 2022 Sep 30;27(19):6451. doi: 10.3390/molecules27196451 (PMC9573041; doi:10.3390/molecules27196451)
Supplement: Supplementary file 1 [file molecules-27-06451-s001.zip]

Archive with 1 entries (1 files):
- molecules-1871576-supplementary.pdf
